# Supplementary material for: A Comparative Morphological and Anatomical Study of Juniperus communis L., J. sibirica Burgsd., and J. pygmaea K. Koch from Bulgaria
Source: Plants (Basel). 2024 Aug 29;13(17):2419. doi: 10.3390/plants13172419 (PMC11396953; doi:10.3390/plants13172419)
Supplement: Supplementary file 1 [file plants-13-02419-s001.zip]

Archive with 1 entries (1 files):
- plants-3164517-supplementary.pdf
